# Supplementary material for: The SIGMA rat brain templates and atlases for multimodal MRI data analysis and visualization
Source: Nat Commun. 2019 Dec 13;10:5699. doi: 10.1038/s41467-019-13575-7 (PMC6911097; doi:10.1038/s41467-019-13575-7)
Supplement: Supplementary file 3 — Source Data [file 41467_2019_13575_MOESM3_ESM.xlsx]

## Sheet: Table 2
Table 2
Name	Number of animals	Spatial resolution of anatomical template	Gray Matter (GM)			White Matter (WM)			CNR (GM/WM)
			Number of voxels	Mean signal (Sgray)	Standard deviation (sgray)	Number of voxels	Mean signal (Swhite)	Standard deviation (swhite)
Waxholm	1	39 x 39 x 39 µm3	25902501	22141	3265	12165815	18981	3016	0.71
Tohoku	30	125 x 125 x 125 µm3	642257	24299	3779	291962	15146	2605	1.99
SIGMA	6	90 x 90 x 90 µm3	1851454	36151	1627	979977	26019	4127	2.28

## Sheet: Figure 3-C
Figure 3-C
Values to create histogram plot				Raw voxel values to calculate histogram
t-values	Sigma	Tohoku		SIGMA	Tohoku
-4.5	15	0		-0.0647834	0.0116422
-4.46	4	0		-0.0782672	0.0140996
-4.42	5	0		-0.0176817	0.0100487
-4.38	10	0		-0.0193291	0.0121995
-4.34	6	0		-0.304088	0.0169702
-4.3	8	0		-0.368275	0.106758
-4.26	9	0		-0.0835124	0.105245
-4.22	10	0		-0.0163556	0.0154574
-4.18	11	0		-0.262469	0.0129558
-4.14	10	0		-0.318645	0.0413151
-4.1	15	0		-0.0725288	0.261572
-4.06	20	1		-0.0237247	0.258489
-4.02	31	5		-0.0288727	0.0382326
-3.98	26	6		-0.0123575	0.0157916
-3.94	27	6		-0.0777402	0.0318105
-3.9	30	7		-0.0766387	0.01165
-3.86	41	11		-0.011256	0.0166163
-3.82	51	16		-0.05561	0.105879
-3.78	54	18		-0.111716	0.104884
-3.74	45	27		-0.0408502	0.0156217
-3.7	67	33		-0.0300853	0.0129033
-3.66	64	28		-0.190475	-0.0187789
-3.62	78	30		-0.18823	-0.0225897
-3.58	69	47		-0.0278407	-0.0171996
-3.54	89	36		-0.136169	-0.0434893
-3.5	89	49		-0.274297	-0.018585
-3.46	105	60		-0.100456	-0.0173011
-3.42	110	64		-0.0120999	-0.0208628
-3.38	143	50		-0.0771003	-0.0298191
-3.34	150	77		-0.0763761	-0.0754976
-3.3	191	78		-0.0113756	-0.0392444
-3.26	186	92		-0.0550844	-0.0115606
-3.22	230	96		-0.111264	-0.0103771
-3.18	212	93		-0.0408119	-0.0115909
-3.14	255	124		-0.0171229	-0.0116433
-3.1	255	119		-0.0205477	-0.0297348
-3.06	252	155		-0.0429806	-0.0753842
-3.02	285	154		-0.0517028	-0.0640088
-2.98	334	193		-0.011602	-0.0531383
-2.94	357	189		-0.0146632	-0.0476991
-2.9	346	222		-0.0448363	-0.0290432
-2.86	415	274		-0.0540665	-0.0102441
-2.82	409	306		-0.0121786	-0.021292
-2.78	427	435		-0.0105001	0.0159752
-2.74	452	400		-0.0265847	-0.0193069
-2.7	546	455		-0.0136993	-0.0340535
-2.66	539	435		-0.0229823	-0.048927
-2.62	573	461		-0.184725	-0.0629494
-2.58	591	455		-0.220562	-0.0713675
-2.54	585	515		-0.0581379	-0.066049
-2.5	626	496		-0.0120711	-0.0408162
-2.46	620	482		-0.0306029	-0.0135655
-2.42	672	539		-0.0237341	-0.0287614
-2.38	683	491		-0.0169093	0.0111159
-2.34	757	531		-0.0120613	-0.0126489
-2.3	754	529		-0.0241929	-0.0510847
-2.26	809	568		-0.09511	-0.0413369
-2.22	752	589		-0.698508	-0.044739
-2.18	862	613		-0.833697	-0.073835
-2.14	871	619		-0.227168	-0.071538
-2.1	866	642		-0.0284595	-0.0451321
-2.06	906	716		-0.0112601	-0.0137418
-2.02	929	773		-0.016889	-0.0305369
-1.98	907	771		-0.0209912	-0.0235862
-1.94	947	897		-0.0237707	-0.0165378
-1.9	946	906		-0.0240278	0.0120267
-1.86	990	960		-0.0181759	-0.0188923
-1.82	1056	989		-0.010135	-0.0386175
-1.78	1134	1087		-0.0312627	-0.0603687
-1.74	1102	1088		-0.104271	-0.0569114
-1.7	1151	1170		-0.617007	-0.0397055
-1.66	1189	1131		-0.73276	-0.0361893
-1.62	1221	1156		-0.215844	-0.0337558
-1.58	1265	1247		-0.0445042	-0.0328411
-1.54	1355	1251		-0.0181605	-0.0207809
-1.5	1346	1328		-0.0297935	-0.0143618
-1.46	1483	1336		-0.0238488	-0.0178559
-1.42	1546	1472		-0.0171506	-0.0166146
-1.38	1613	1590		-0.0269822	0.0156891
-1.34	1631	1741		-0.0219906	-0.034483
-1.3	1680	1932		-0.0127968	-0.0594553
-1.26	1682	2113		-0.0304068	-0.0652669
-1.22	1770	2028		-0.0714593	-0.0653891
-1.18	1749	1868		-0.116184	-0.0623887
-1.14	1713	1767		-0.124903	-0.0265174
-1.1	1731	1760		-0.0758942	-0.0125705
-1.06	1812	1774		-0.0561104	0.0181703
-1.02	1841	1741		-0.0481445	0.0105263
-0.98	1889	1867		-0.0190999	-0.0337094
-0.94	1982	1855		-0.012739	-0.0581688
-0.9	2019	1872		-0.0246285	-0.0637748
-0.86	2070	1933		-0.0349889	-0.0479934
-0.82	2186	1963		-0.0309137	-0.0204005
-0.78	2349	1983		-0.0189653	0.0182413
-0.74	2368	1939		-0.0154034	0.0253265
-0.7	2415	1863		-0.0124279	0.023977
-0.66	2524	2001		-0.0101909	-0.0321311
-0.62	2559	1945		-0.0137953	-0.0555708
-0.58	2538	2001		-0.0323999	-0.0610892
-0.54	2654	2059		-0.0518825	-0.0389408
-0.5	2712	2183		-0.0627015	0.0162474
-0.46	2808	2165		-0.059546	0.0304696
-0.42	2883	2317		-0.0545282	0.0319087
-0.38	2950	2426		-0.048219	-0.029904
-0.34	3160	2522		-0.0191544	-0.051909
-0.3	3284	2698		-0.0228843	-0.057436
-0.26	3449	2892		-0.0379453	-0.0367422
-0.22	3615	3096		-0.0371687	0.0125985
-0.18	3891	3310		-0.0340726	0.0276783
-0.14	4024	3713		-0.0297035	0.0301806
-0.1	4430	4072		-0.0125813	-0.0143707
-0.06	5307	5210		-0.0339293	-0.0249867
-0.02	5535	5140		-0.0541395	-0.0276762
0.02	5316	6218		-0.0552951	-0.0177372
0.06	4829	5545		-0.0514205	0.0132554
0.1	3821	4420		-0.045002	0.0145713
0.14	3352	3819		-0.0193311	0.0269696
0.18	2864	3463		-0.0207197	0.0340946
0.22	2563	3140		-0.0344951	0.0301497
0.26	2327	3016		-0.0340654	0.025413
0.3	2240	2886		-0.0244405	0.0206406
0.34	2029	2725		-0.0105526	0.0161225
0.38	1997	2846		-0.0247215	-0.0121556
0.42	1821	2707		-0.0457765	0.038102
0.46	1699	2628		-0.0477012	0.0483275
0.5	1642	2527		-0.0412001	0.0429184
0.54	1593	2522		-0.0242452	0.0362368
0.58	1479	2333		-0.0104029	0.0294557
0.62	1412	2222		-0.0180583	0.0229315
0.66	1350	2044		-0.0302064	0.0136458
0.7	1294	1973		-0.0301366	-0.0170686
0.74	1251	1861		-0.0185944	-0.0175958
0.78	1226	1758		-0.0279743	-0.0119486
0.82	1188	1669		-0.0353594	0.0372495
0.86	1077	1602		-0.0368957	0.047503
0.9	1105	1497		-0.0236528	0.0425548
0.94	1039	1501		-0.0118899	0.0360505
0.98	1018	1473		-0.0150113	0.0293517
1.02	900	1438		-0.0252602	0.0226946
1.06	839	1375		-0.0255583	0.0134492
1.1	818	1322		-0.0158705	-0.012685
1.14	788	1199		-0.0160179	-0.0102271
1.18	730	963		-0.032224	0.0183452
1.22	703	806		-0.018567	0.036704
1.26	713	705		0.0215977	0.0504018
1.3	680	660		0.0236732	0.0533604
1.34	673	573		-0.0119327	0.0479725
1.38	625	508		-0.0121042	0.0409074
1.42	644	427		-0.0153487	0.0336099
1.46	627	420		0.043334	0.026279
1.5	627	370		0.0475514	0.0180512
1.54	603	317		0.0145259	-0.0138274
1.58	557	302		0.0168323	-0.0119939
1.62	544	225		0.0369524	0.0101914
1.66	524	299		0.0513568	0.0130325
1.7	491	197		0.0560309	0.0375722
1.74	436	240		0.0484737	0.0676181
1.78	341	206		0.0255051	0.0641647
1.82	315	162		0.016038	0.0593708
1.86	240	175		0.0189081	0.0535292
1.9	155	169		0.0141511	0.0459318
1.94	135	103		0.023104	0.0380714
1.98	119	88		0.0489378	0.0301112
2.02	107	52		0.0536601	0.0230026
2.06	70	41		0.0586899	0.0166815
2.1	79	32		0.0641118	0.0121054
2.14	70	27		0.0357956	0.0151065
2.18	59	21		0.0222006	0.0128328
2.22	60	24		0.0260601	0.0116867
2.26	44	9		0.0191977	0.0141057
2.3	50	11		0.0107549	0.0161558
2.34	45	11		-0.0103755	0.014862
2.38	43	9		0.0186937	0.0107776
2.42	45	19		0.0192711	0.0346654
2.46	38	8		0.0212339	0.0625986
2.5	40	7		0.045133	0.0598689
2.54	26	3		0.0501629	0.0559433
2.58	28	3		0.0555439	0.0510775
2.62	24	2		0.061375	0.0443559
2.66	21	3		0.0344094	0.0372836
2.7	25	5		0.0207769	0.029825
2.74	20	5		0.0241107	0.0230731
2.78	21	1		0.0171222	0.0169786
2.82	19	5		-0.0132063	0.0174661
2.86	30	2		-0.0130178	0.0216525
2.9	22	3		0.0109383	0.0180585
2.94	14	4		0.0153332	0.010185
2.98	18	2		0.0142981	0.0121125
3.02	8	0		0.0266829	0.0136712
3.06	11	4		0.0411607	0.0149615
3.1	14	1		0.0463419	0.016191
3.14	16	0		0.0518154	0.0177636
3.18	14	0		0.0576665	0.0143464
3.22	9	0		0.0467083	0.0321776
3.26	11	0		0.0301896	0.058281
3.3	3	0		0.0113582	0.0560832
3.34	7	0		0.0179155	0.0528456
3.38	5	0		0.0237158	0.0487857
3.42	11	0		0.0222834	0.0428673
3.46	4	0		0.0152299	0.0365427
3.5	5	0		-0.0162142	0.0296182
3.54	5	0		-0.0220361	0.0232663
3.58	2	0		-0.0218758	0.0174499
3.62	3	0		-0.0109241	0.0161162
3.66	2	0		0.0252204	0.0196042
3.7	3	0		0.0324328	0.0155632
3.74	2	0		0.0372286	0.0108408
3.78	1	0		0.0425039	0.0115945
3.82	2	0		0.0479837	0.0120506
3.86	2	0		0.0537301	0.0124319
3.9	4	0		0.0594927	0.013114
3.94	1	0		0.0620789	0.0103806
3.98	0	0		0.0259774	0.0301839
4.02	2	0		0.0186348	0.0547976
4.06	2	0		0.0326017	0.0529007
4.1	0	0		0.0270222	0.0501362
4.14	1	0		0.0205969	0.0466816
4.18	1	0		0.0135104	0.0414847
4.22	1	0		-0.0188167	0.0358653
4.26	0	0		-0.0311346	0.0295195
4.3	1	0		-0.0431629	0.0236235
4.34	1	0		-0.0225862	0.0181506
4.38	0	0		-0.0123279	0.014798
4.42	0	0		-0.0158101	0.0176138
4.46	0	0		-0.0142536	0.0131579
4.5	0	0		0.0213227	0.029285
				0.0281882	0.0532412
				0.0331706	0.0513572
				0.0384656	0.0487137
				0.0438259	0.0454626
				0.0492746	0.0406566
				0.0544057	0.0340482
				0.0582512	0.0208911
				0.0474157	0.0129798
				0.0312729	0.0100317
				0.0176643	0.0131215
				0.0309697	0.0153553
				0.0257174	0.0108835
				0.0194563	0.0288059
				0.0124021	0.0524261
				-0.0201124	0.0504506
				-0.0317058	0.0477908
				-0.0424306	0.0445802
				-0.0221594	0.0400197
				-0.0159647	0.0320269
				-0.0242259	0.0104974
				-0.0246115	0.0295165
				-0.0261284	0.0537434
				-0.0266571	0.0514478
				-0.0100702	0.0483944
				-0.0204512	0.0447276
				-0.0264704	0.0399191
				-0.0242582	0.0318048
				-0.0114395	0.010445
				0.0176053	0.030364
				0.0241245	0.0553185
				0.0292785	0.0527052
				0.034604	0.0492022
				0.0398626	0.0449751
				0.0450378	0.0397956
				0.0495807	0.0314716
				0.0537958	0.0103558
				0.056475	0.0314927
				0.0445308	0.0574158
				0.016908	0.0544733
				0.0297238	0.0504148
				0.0248016	0.0454428
				0.0187291	0.0396847
				0.0117469	0.0309966
				-0.0203206	0.0102193
				-0.0310235	0.0439768
				-0.0404091	0.24548
				-0.0210784	0.241005
				-0.0175678	0.0371133
				-0.0284142	0.018341
				-0.0328144	0.0367229
				-0.0360022	0.0491084
				-0.036936	0.0515542
				-0.0139735	0.0458167
				-0.0250644	0.032141
				-0.0329039	0.0178106
				-0.0309443	0.0157003
				-0.0146669	0.0299077
				0.0140641	0.0106964
				0.0202381	0.10208
				0.0255495	0.599885
				0.0309218	0.591961
				0.0361011	0.0916107
				0.0410313	0.0409042
				0.0450327	0.052464
				0.0485957	0.046005
				0.050444	0.0218686
				0.0395676	0.0383643
				0.016412	0.0734696
				0.0289507	0.0269165
				0.0243648	0.0418078
				0.0185106	0.248216
				0.0116476	0.247213
				-0.0191965	0.0430999
				-0.0287939	0.0159098
				-0.0367814	0.0204333
				-0.0191783	0.0179182
				-0.0109162	0.0168711
				-0.0239266	0.0305433
				-0.0292128	0.0112073
				-0.0304139	0.0116781
				-0.0115228	0.0100781
				-0.0278128	0.0109082
				-0.0369033	0.0144687
				-0.0353474	0.0124222
				-0.0238811	0.0112119
				-0.0119587	0.0136045
				0.0145999	0.0141009
				0.0223598	0.0119934
				0.0278645	0.0114517
				0.0330766	0.0103387
				0.037907	0.0119272
				0.0415849	0.0127611
				0.0447453	0.0111129
				0.0461196	0.0121632
				0.0360696	-0.0858714
				0.0163343	-0.103105
				0.0289268	-0.023069
				0.0246176	-0.0146136
				0.0189574	-0.219015
				0.0122166	-0.263611
				-0.0107545	-0.0592066
				-0.0154484	-0.204305
				-0.0196284	-0.516743
				-0.0102478	-0.220974
				-0.0114578	-0.0134359
				-0.01981	-0.205182
				-0.0194633	-0.247562
				-0.0157616	-0.0558137
				-0.0286646	-0.360133
				-0.0387852	-0.912081
				-0.0384499	-0.474834
				-0.0339823	-0.1405
				-0.0264482	-0.126117
				0.0195021	-0.0767208
				0.0251626	-0.0271284
				0.0304458	-0.0698371
				0.035233	-0.200737
				0.0386817	-0.213986
				0.0415487	-0.0417078
				0.0425993	-0.36586
				0.0332518	-0.927815
				0.0163929	-0.788485
				0.029145	-0.654955
				0.0250823	-0.587917
				0.019604	-0.358068
				0.0129868	-0.0238238
				-0.0115604	-0.126203
				-0.0172666	-0.280797
				-0.0173798	-0.238764
				-0.0106842	-0.154672
				-0.0221085	0.0234691
				-0.0357626	-0.0602747
				-0.0339661	-0.242818
				-0.0271848	-0.427344
				0.0176959	-0.612938
				0.0236407	-0.789386
				0.0291554	-0.895499
				0.0341009	-0.82883
				0.0375859	-0.512351
				0.0404475	-0.0347263
				0.0414914	-0.170131
				0.0324336	-0.376752
				0.0167997	-0.280711
				0.0299819	-0.170975
				0.0260741	-0.0393809
				0.0207063	0.0239821
				0.014157	0.057081
				-0.0107076	0.0226226
				-0.0134242	-0.161814
				-0.0149645	-0.654002
				-0.0149297	-0.529126
				-0.0262319	-0.0693273
				-0.0292157	-0.571825
				-0.0265623	-0.944646
				0.0131585	-0.91532
				0.0214447	-0.577645
				0.0283873	-0.0398685
				0.0335341	-0.175727
				0.0371144	-0.392116
				0.0396442	-0.325127
				0.0348307	-0.240083
				0.0245631	-0.126051
				0.0171327	0.0117114
				0.0306821	0.154039
				0.0269172	0.0611289
				0.0216679	-0.246894
				0.0152105	-0.504448
				-0.0125626	-0.78789
				-0.0130702	-0.743127
				-0.0125928	-0.519104
				-0.0107886	-0.472153
				-0.0170947	-0.439637
				-0.0238735	-0.427725
				0.0181594	-0.270731
				0.0284248	-0.0190206
				0.0338524	-0.0814808
				0.0376256	-0.18705
				0.0393472	-0.232839
				0.0195377	-0.216809
				0.0173896	-0.100925
				0.0312394	0.0479876
				0.0275994	0.204857
				0.0224779	0.0814017
				0.0161439	-0.459125
				-0.010053	-0.79185
				-0.0114356	-0.869253
				-0.0483259	-0.870578
				-0.187282	-0.83009
				-0.17999	-0.352965
				-0.0311086	-0.129851
				0.0203714	-0.167289
				0.0329101	-0.0667833
				0.0305595	0.0803239
				0.0226655	0.242052
				0.0100646	0.140553
				0.0196127	0.0586525
				0.0240561	0.0149266
				0.022739	-0.458294
				0.0166793	-0.791062
				-0.133308	-0.867302
				-0.259925	-0.652485
				-0.0996274	-0.276701
				-0.0847139	-0.112212
				-0.447676	-0.0411435
				-0.441647	-0.0589976
				-0.0763333	-0.0425904
				0.0313815	0.0804364
				0.0206946	0.248057
				0.0188665	0.344725
				0.0226992	0.326584
				0.0169796	0.0833713
				-0.0162717	-0.446252
				-0.325908	-0.772021
				-0.636797	-0.848697
				-0.233298	-0.541183
				-0.0344021	-0.0198688
				-0.184436	-0.0213215
				-0.183675	0.0770375
				-0.0352443	0.225602
				0.0122078	0.423232
				-0.013908	0.443426
				-0.0178831	0.113549
				-0.142542	-0.424531
				-0.267819	-0.737141
				-0.0982716	-0.81564
				-0.0107189	-0.521953
				-0.0165643	-0.0198542
				-0.0182579	0.0706866
				-0.0159053	0.178782
				-0.0120042	0.392975
				-0.0163363	0.428713
				-0.0112852	0.110118
				-0.0156429	0.0130361
				-0.0141447	0.0142967
				-0.0155855	-0.208281
				-0.0133573	-0.362249
				-0.19654	-0.401242
				-0.235985	-0.257238
				-0.0527996	-0.0101248
				-0.0334472	0.0344632
				-0.501276	0.0848861
				-0.603346	0.192144
				-0.13551	0.21131
				-0.0688851	0.0544427
				-0.174229	-0.0159385
				-0.0745053	0.0146025
				-0.0348268	0.0266412
				-0.531846	0.015527
				-0.641699	0.0116176
				-0.144673	0.0583445
				-0.126844	0.0736848
				-0.321247	0.065158
				-0.165781	0.0549177
				-0.0446996	0.0446032
				-0.0318801	0.0348375
				-0.0171179	0.0207502
				-0.0640672	-0.0666336
				-0.176091	-0.129823
				-0.647827	-0.0531618
				-0.750229	0.016253
				-0.270228	0.0765887
				-0.0751723	0.0497145
				-0.148555	0.0814577
				-0.376732	0.410973
				-0.292393	0.519706
				-0.208427	0.459576
				-0.148676	0.387381
				-0.0798921	0.314637
				-0.298046	0.24577
				-0.692197	0.14651
				-1.02518	0.0197378
				-1.08579	-0.0125076
				-0.714305	-0.088905
				-0.350885	-0.0914807
				-0.0351534	-0.0150838
				-0.141616	-0.0963308
				-0.212024	-0.189636
				-0.262983	-0.0905969
				-0.2981	0.101297
				-0.301554	0.0678797
				-0.228148	0.117221
				-0.127253	0.594153
				-0.392054	0.753842
				-0.894242	0.66948
				-1.06873	0.565269
				-1.08862	0.459495
				-0.86176	0.357724
				-0.558726	0.212909
				-0.228503	0.0289098
				-0.0905609	-0.0381482
				-0.0943729	-0.273208
				-0.381426	-0.281804
				-0.30533	-0.0467453
				-0.0321265	-0.0966269
				-0.219216	-0.191141
				-0.345269	-0.0952766
				-0.281427	0.0870537
				-0.163814	0.059535
				-0.0113063	0.116963
				-0.388812	0.595617
				-0.877151	0.759804
				-0.877418	0.68067
				-0.856447	0.576649
				-0.801375	0.469505
				-0.718092	0.363023
				-0.616636	0.215173
				-0.244707	0.0294456
				-0.166479	-0.0226682
				-0.321746	-0.163582
				-0.456656	-0.207989
				-0.403632	-0.147969
				-0.247962	-0.156257
				-0.201013	-0.167836
				-0.16187	-0.0772492
				-0.132735	0.0903876
				-0.0775847	0.108032
				-0.179589	0.100717
				-0.421951	0.0379054
				-0.676673	0.301575
				-0.818248	0.603288
				-0.777064	0.827602
				-0.711586	0.876033
				-0.629346	0.787583
				-0.250076	0.671615
				-0.304659	0.55182
				-0.505335	0.431477
				-0.494998	0.296474
				-0.453636	0.147969
				-0.395222	0.0621257
				-0.167466	0.0210492
				-0.0261582	0.0262399
				-0.451274	0.02229
				-0.720468	0.0103729
				-0.736284	-0.0753568
				-0.684833	-0.232723
				-0.599428	-0.201885
				-0.257695	-0.122983
				-0.0254476	-0.0402692
				-0.281659	0.0371768
				-0.469075	0.107888
				-0.463237	0.171869
				-0.332263	0.219796
				-0.132085	0.0980829
				-0.0532393	0.0187077
				-0.142987	0.632998
				-0.335512	1.13963
				-0.622281	1.08144
				-0.648702	1.00067
				-0.560332	0.902235
				-0.32992	0.77421
				-0.141695	0.641741
				-0.0361723	0.50758
				-0.250762	0.38776
				-0.419592	0.281221
				-0.418631	0.132277
				-0.25838	0.0408392
				-0.106467	0.209948
				-0.388052	0.262078
				-0.490861	0.222636
				-0.512604	0.103765
				-0.328591	-0.016619
				-0.165149	-0.0514279
				-0.0422899	-0.0132842
				-0.213065	0.0436404
				-0.358653	0.101958
				-0.362895	0.155408
				-0.225414	0.202587
				-0.0138497	0.244459
				-0.050618	0.279976
				-0.226998	0.257717
				-0.457629	0.187016
				-0.263655	0.0416961
				-0.107814	0.600257
				-0.027693	1.08435
				0.0352249	1.03708
				0.314205	0.96911
				0.344591	0.88484
				0.0656101	0.768428
				-0.102546	0.64593
				-0.173002	0.516729
				-0.175488	0.39976
				-0.109255	0.294184
				-0.092562	0.139009
				-0.222561	-0.0174231
				-0.125801	-0.0351495
				-0.0491454	-0.0527083
				-0.012662	-0.0659321
				0.0364319	-0.0249154
				0.139078	0.0602366
				0.64421	0.31115
				0.70724	0.385838
				0.216907	0.321776
				0.0550619	0.149793
				0.0346957	0.0190429
				0.0408578	0.0590482
				0.0305757	0.10052
				0.0180782	0.142088
				-0.0120659	0.181483
				-0.0136811	0.215816
				0.256461	0.243571
				0.563083	0.266543
				0.781897	0.288429
				0.853167	0.316428
				0.738719	0.255623
				0.388898	0.0572129
				0.0484405	0.573186
				0.244393	1.03856
				0.28823	0.999401
				0.215721	0.941727
				0.127614	0.869392
				0.031995	0.76395
				-0.0849217	0.651263
				-0.0965975	0.527875
				-0.0130136	0.414682
				0.0136985	0.311037
				0.0973698	0.147799
				0.100191	-0.0240762
				0.01652	-0.0543004
				0.360194	-0.0826359
				0.763236	-0.103738
				0.836903	-0.0392591
				0.915365	0.0569542
				0.999949	0.295613
				0.55852	0.359698
				0.0682958	0.285535
				0.346168	0.132106
				0.406485	0.0242164
				0.299439	0.075243
				0.167744	0.114327
				0.0244752	0.149381
				-0.151407	0.177159
				-0.161954	0.198885
				-0.0219908	0.212692
				0.0417804	0.221041
				0.299221	0.228013
				0.308635	0.240504
				0.051196	0.190418
				0.339447	0.0427826
				0.721772	0.553611
				0.802231	1.00543
				0.888303	0.970635
				0.98158	0.91993
				0.55053	0.856556
				0.0652348	0.761226
				0.332199	0.658136
				0.385634	0.54171
				0.273851	0.433528
				0.133005	0.333111
				-0.0209304	0.159358
				-0.211254	-0.0186966
				-0.208341	-0.0568128
				-0.0285106	-0.0892255
				0.0248264	-0.112682
				0.179157	-0.0427057
				0.251466	0.0536382
				0.23502	0.279753
				0.438052	0.333089
				0.675448	0.248804
				0.760492	0.133404
				0.850326	0.0327152
				0.946358	0.0106863
				0.767116	0.014245
				0.496565	0.0443514
				0.186886	0.091226
				0.149148	0.138566
				0.29446	0.154807
				0.389322	0.164803
				0.365734	0.166569
				0.249962	0.162981
				0.100195	0.158043
				-0.0637906	0.158825
				-0.266132	0.122395
				-0.361951	0.0276045
				-0.359686	0.553633
				-0.179717	1.0069
				-0.0214361	0.971268
				-0.0274637	0.921282
				-0.0247597	0.859797
				-0.0116168	0.768924
				0.137587	0.64395
				0.424906	0.394846
				0.546534	0.245077
				0.627372	0.189417
				0.716292	0.0908488
				0.808651	-0.0206934
				0.905502	-0.0594531
				1.00262	-0.0682256
				1.04647	-0.0643107
				0.438647	-0.0244087
				0.0542834	0.0487896
				0.0120559	0.255709
				0.313963	0.299404
				0.549509	0.212335
				0.455472	0.139508
				0.347182	0.072938
				0.227735	0.0238722
				0.0693163	0.0565212
				-0.104225	0.120593
				-0.317132	0.125388
				-0.524742	0.124071
				-0.727451	0.114645
				-0.380843	0.100301
				-0.0277624	0.0847709
				-0.0420881	0.0755118
				-0.042758	0.0537221
				-0.0453961	0.0121623
				-0.0462797	0.5619
				-0.0174634	1.02303
				-0.0415899	0.984475
				-0.213808	0.932569
				-0.274281	0.869907
				-0.247279	0.780921
				-0.116209	0.625064
				0.119313	0.20497
				0.369215	-0.0250358
				0.488199	-0.0619909
				0.574518	-0.0395661
				0.666249	0.018663
				0.759108	0.0982954
				0.853494	0.150741
				0.942373	0.18128
				1.00911	0.11845
				0.822064	0.0502681
				0.542657	0.0164849
				0.120988	0.0413624
				0.305884	0.0873626
				0.536512	0.0813272
				0.445529	0.0702146
				0.337075	0.052319
				0.214868	0.0309761
				0.0492417	-0.0103453
				-0.131373	0.594701
				-0.348394	1.08324
				-0.54923	1.03696
				-0.734995	0.975415
				-0.384032	0.901498
				-0.0285274	0.804586
				-0.276871	0.641151
				-0.420267	0.210657
				-0.426955	0.0154661
				-0.453262	0.0301891
				-0.462541	-0.0258698
				-0.174792	-0.0620538
				-0.0705661	-0.0395822
				-0.364507	0.0447593
				-0.471937	0.125793
				-0.43252	0.0915233
				-0.204044	0.0443905
				0.101129	0.014586
				0.313579	0.024816
				0.42979	0.0513037
				0.521645	0.0364359
				0.616554	0.0170991
				0.710268	-0.0352221
				0.80249	-0.0605511
				0.883441	-0.054641
				0.958551	-0.0393194
				1.00627	0.632681
				0.793657	1.15309
				0.177634	1.09861
				0.301201	1.02558
				0.529726	0.937454
				0.442015	0.829487
				0.333813	0.656087
				0.209385	0.215985
				0.0386147	0.0191249
				-0.146221	0.0375062
				-0.362037	-0.02293
				-0.552761	-0.0488012
				-0.719986	-0.0308321
				-0.375738	0.0105976
				-0.0318487	0.0298335
				-0.312584	0.0545337
				-0.505851	0.0667138
				-0.584516	0.0219638
				-0.641396	0.0103929
				-0.658198	-0.0349213
				-0.249092	-0.0660386
				-0.0886126	-0.0963577
				-0.459931	-0.120179
				-0.603968	-0.053318
				-0.568016	0.67947
				-0.269332	1.23925
				0.0830083	1.17573
				0.257916	1.08814
				0.371223	0.980804
				0.46869	0.856521
				0.56727	0.669107
				0.662309	0.220699
				0.752771	-0.0137112
				0.826187	-0.0132641
				0.891561	0.0690079
				0.925454	0.139321
				0.726098	0.170401
				0.163138	0.142768
				0.301032	0.0582187
				0.531243	0.0221437
				0.447103	-0.0144214
				0.339699	-0.0466579
				0.213768	-0.10497
				0.0405977	-0.104585
				-0.144658	-0.0820496
				-0.35215	-0.0313321
				-0.528249	0.40963
				-0.674778	0.820663
				-0.352001	1.0986
				-0.063944	1.1538
				-0.199742	1.02538
				-0.438718	0.719015
				-0.53584	0.39802
				-0.558018	0.131538
				-0.211486	0.0296983
				-0.100839	0.0298786
				-0.525931	0.023006
				-0.69803	0.106284
				-0.668619	0.233612
				-0.452054	0.381861
				-0.226684	0.350131
				-0.074046	0.14293
				0.0436978	0.054337
				0.136051	-0.0400566
				0.275886	-0.134858
				0.422753	-0.0889842
				0.526865	0.175818
				0.625445	0.949396
				0.716798	1.21808
				0.786357	1.06813
				0.84613	0.507921
				0.87211	0.0231509
				0.682244	0.0725437
				0.153871	0.0730768
				0.30881	0.0576442
				0.547108	0.0211264
				0.465617	0.0429197
				0.358591	0.113196
				0.23111	0.274454
				0.0589067	0.300968
				-0.10422	0.195359
				-0.20304	0.0900823
				-0.29164	-0.0161475
				-0.370558	-0.0544933
				-0.193555	-0.0360475
				-0.0984809	0.0706704
				-0.216834	0.38357
				-0.374527	0.492781
				-0.367803	0.432126
				-0.297641	0.205805
				-0.112968	0.0542208
				-0.106583	0.0796851
				-0.558608	0.07951
				-0.75628	0.0624123
				-0.750181	0.0402118
				-0.663119	0.0147604
				-0.516213	0.0344528
				-0.168953	0.221631
				0.17335	0.294269
				0.380447	0.253951
				0.490907	0.125959
				0.594009	0.0735836
				0.687426	0.100482
				0.754733	0.083312
				0.810688	0.0539259
				0.831187	0.0229106
				0.64897	0.0442966
				0.146922	0.286835
				0.319768	0.38058
				0.568752	0.326751
				0.489482	0.162121
				0.382605	0.0196494
				0.253487	0.0450454
				0.083404	0.0800531
				-0.0519838	0.0501561
				-0.0170465	0.0296548
				-0.0324815	0.193303
				-0.22557	0.308127
				-0.336846	0.374248
				-0.339049	0.197724
				-0.188446	0.0503944
				-0.0407701	0.0826404
				-0.214731	0.100619
				-0.44499	0.0562578
				-0.720612	0.144207
				-0.6846	0.40668
				-0.548043	0.233
				-0.179725	0.015568
				0.161407	0.129468
				0.356561	0.173751
				0.476386	0.135015
				0.587546	0.0680276
				0.687225	0.0590554
				0.757479	0.177693
				0.815166	0.227965
				0.836204	0.252627
				0.653828	0.21208
				0.148581	0.185691
				0.338482	0.17619
				0.604327	0.0937424
				0.525572	0.0847146
				0.417406	0.255365
				0.285408	0.248974
				0.11743	0.198994
				-0.0201223	0.125839
				-0.0985976	0.0777093
				-0.216067	0.0595924
				-0.270599	0.0299357
				-0.301535	0.187023
				-0.300827	0.382991
				-0.167085	0.366002
				-0.194258	0.330504
				-0.545948	0.272802
				-0.608523	0.140122
				-0.553664	0.126066
				-0.181924	0.380745
				0.119743	0.407719
				0.273905	0.355388
				0.446803	0.125624
				0.591639	0.0550892
				0.698922	0.139045
				0.773566	0.328603
				0.826319	0.336363
				0.725485	0.124766
				0.511454	0.0414115
				0.116663	0.0370919
				0.356974	0.112241
				0.639547	0.281205
				0.561081	0.411338
				0.451693	0.145645
				0.317106	0.0239186
				0.150889	0.20466
				0.0110032	0.222097
				-0.121923	0.0413572
				-0.26153	0.149189
				-0.272289	0.284859
				-0.262395	0.101031
				-0.224646	0.0192605
				-0.119682	0.0209522
				-0.0459941	0.0140332
				-0.129479	0.0268665
				-0.36846	-0.0244558
				-0.515266	-0.0292383
				-0.169639	-0.0984721
				0.0283734	-0.118015
				0.0924126	-0.0263273
				0.391713	-0.0150338
				0.613433	-0.222155
				0.730581	-0.266893
				0.812037	-0.0597687
				0.849328	-0.0248271
				0.421307	-0.373712
				0.121544	-0.450063
				0.0278275	-0.101174
				0.375177	-0.294315
				0.674258	-0.744633
				0.595702	-0.390368
				0.485194	-0.102334
				0.348495	-0.0286152
				0.183483	-0.0228561
				0.0409243	-0.350598
				0.0134986	-0.423255
				-0.0288898	-0.0955089
				-0.0749913	-0.010161
				-0.20063	-0.0407001
				-0.216927	-0.551972
				-0.084881	-1.31967
				-0.0284536	-0.792566
				-0.255718	-0.35384
				-0.466122	-0.222811
				-0.315012	-0.109377
				-0.204711	-0.0459791
				-0.133972	-0.11902
				-0.0618231	-0.350885
				0.0209837	-0.3784
				0.221083	-0.0832234
				0.455396	0.0100646
				0.736347	-0.0468191
				0.683582	-0.188143
				0.506503	-0.681163
				0.193417	-1.36296
				0.224783	-1.18002
				0.438288	-0.991066
				0.538127	-0.85269
				0.508918	-0.509209
				0.37332	-0.0340277
				0.189175	-0.213207
				0.0297109	-0.476475
				-0.0490995	-0.433279
				-0.154773	-0.309787
				-0.211108	-0.0587313
				-0.243941	0.0286571
				-0.190888	0.0466152
				-0.119941	0.0184562
				-0.0245741	-0.131946
				-0.200754	-0.531953
				-0.411103	-0.809645
				-0.529811	-1.02126
				-0.500712	-1.20993
				-0.327506	-1.31245
				-0.151235	-1.20395
				0.216355	-0.741523
				0.728402	-0.0504739
				0.480624	-0.285168
				0.0810938	-0.633478
				0.437896	-0.497498
				0.52704	-0.325429
				0.394252	-0.0956813
				0.182452	0.0280697
				-0.120383	0.103953
				-0.378125	0.0412115
				-0.516235	-0.25057
				-0.573347	-1.0135
				-0.210129	-0.939889
				-0.0810682	-0.411564
				-0.177872	-0.989237
				-0.288727	-1.41297
				-0.307284	-1.36059
				-0.235337	-0.85669
				-0.113464	-0.0593753
				0.0872162	-0.291176
				0.294331	-0.650639
				0.194701	-0.548702
				0.0325958	-0.399954
				0.176917	-0.175939
				0.213256	0.0111875
				0.159545	0.176521
				0.0739279	0.0700725
				-0.0247563	-0.387127
				-0.198639	-0.785658
				-0.336478	-1.21366
				-0.432309	-1.20101
				-0.467229	-0.947334
				-0.454354	-0.781211
				-0.166778	-0.658482
				-0.0155849	-0.63672
				-0.100256	-0.402116
				-0.1424	-0.0283671
				-0.142604	-0.134758
				-0.0727959	-0.309787
				-0.0333027	-0.39062
				-0.269575	-0.365141
				-0.416841	-0.167696
				-0.459778	0.041713
				-0.400453	0.248606
				-0.302051	0.0988159
				-0.111045	-0.720435
				-0.0245961	-1.23898
				-0.0396663	-1.34844
				-0.0490558	-1.34222
				-0.0259339	-1.27234
				-0.0719858	-0.541139
				-0.207849	-0.0125243
				-0.429412	-0.217175
				-0.296638	-0.288473
				-0.0808315	-0.142762
				-0.0297625	0.071832
				0.0125144	0.308788
				0.0322586	0.185335
				0.018337	0.0828035
				-0.0124393	0.0210882
				-0.102511	-0.723096
				-0.238915	-1.24469
				-0.430255	-1.35322
				-0.254291	-1.01308
				0.0354809	-0.424447
				0.106303	-0.171932
				0.06111	-0.0687458
				-0.0316681	-0.104573
				-0.263362	-0.0928539
				-0.408228	0.0823408
				-0.449551	0.32632
				-0.247095	0.47575
				0.0159139	0.459345
				0.0478834	0.117348
				0.0621693	0.0226532
				0.0633281	0.034579
				-0.0459943	0.0103399
				-0.0934068	-0.708086
				-0.0560402	-1.22158
				-0.0157924	-1.33155
				-0.0573416	-0.847094
				-0.105398	-0.0313619
				-0.150329	-0.0129963
				-0.18152	-0.0473996
				-0.196231	0.0902409
				-0.107636	0.303855
				0.0514984	0.591649
				0.0945232	0.626225
				-0.0695282	0.160474
				-0.139482	0.0380789
				-0.0837665	0.0582731
				-0.0235463	0.0174661
				-0.0900336	0.0645524
				-0.145083	0.0987851
				-0.0512844	0.0296083
				0.0151693	-0.677831
				0.027446	-1.17348
				-0.0249041	-1.28694
				-0.0419465	-0.821532
				-0.0247562	-0.0315031
				-0.0468836	0.0959733
				-0.0816015	0.247108
				-0.0288932	0.556518
				-0.0188701	0.6106
				-0.0360302	0.15695
				-0.0127788	0.108509
				-0.0305213	0.166474
				-0.0364898	0.0500131
				-0.122895	0.0805142
				-0.147285	0.123524
				-0.0328569	0.0371093
				-0.0263916	0.0184257
				-0.38999	0.0328975
				-0.468526	0.0500409
				-0.104923	0.0458055
				-0.050107	-0.0345977
				-0.754242	-0.0855003
				-0.908337	-0.367267
				-0.204193	-0.576953
				-0.10381	-0.633364
				-0.262645	-0.405047
				-0.130111	-0.016067
				-0.025282	0.0478486
				-0.0519593	0.11841
				-0.797024	0.307133
				-0.962197	0.347135
				-0.217123	0.0895008
				-0.0253498	0.118839
				-0.211725	0.198154
				-0.487367	0.131969
				-0.277982	0.098713
				-0.10579	0.090386
				-0.0588204	0.0787315
				-0.0258035	0.0606104
				-0.0973271	0.0194515
				-0.261921	0.0913482
				-0.898852	0.1405
				-1.03648	0.0423074
				-0.385661	-0.0149299
				-0.128058	-0.0204182
				-0.0352364	-0.0181613
				-0.0139327	-0.0264273
				-0.029161	-0.0331661
				-0.117184	-0.0112505
				-0.319319	0.0229772
				-0.582707	0.040901
				-0.457368	0.0608752
				-0.330275	0.0944846
				-0.228245	0.0871837
				-0.120099	0.0190013
				-0.451516	-0.0641629
				-1.02642	-0.158578
				-1.19466	-0.0643511
				-1.208	0.0611053
				-0.975256	0.0814147
				-0.595559	0.0210546
				-0.163201	0.118847
				-0.0646156	0.227345
				-0.0802334	0.276966
				-0.323468	0.283306
				-0.43454	0.25669
				-0.474221	0.221293
				-0.490033	0.174248
				-0.467334	0.0867497
				-0.351386	0.0327715
				-0.195303	0.0995141
				-0.0132939	0.153447
				-0.594629	0.0463129
				-1.33784	-0.0147166
				-1.31277	-0.10401
				-1.25149	-0.142442
				-1.13231	-0.1267
				-0.843414	-0.184696
				-0.484861	-0.238123
				-0.192221	-0.130632
				-0.150814	-0.0265259
				-0.610011	0.0733777
				-0.556366	0.0688287
				-0.223959	0.0372356
				-0.419798	0.0696699
				-0.543242	0.0678796
				-0.44209	0.0148533
				-0.257175	-0.0406616
				-0.0178242	-0.100621
				-0.591423	-0.0409526
				-1.3331	0.0207316
				-1.30648	0.0276902
				-1.20686	0.119415
				-0.989869	0.311877
				-0.938243	0.698691
				-0.943414	0.816647
				-0.3745	0.72869
				-0.265752	0.618575
				-0.512845	0.502961
				-0.72565	0.377123
				-0.675978	0.229856
				-0.482736	0.0631638
				-0.356502	0.0184962
				-0.254804	0.105461
				-0.208644	0.16303
				-0.121891	0.0493183
				-0.273127	-0.0360854
				-0.642057	-0.256947
				-1.0324	-0.316336
				-1.22006	-0.202752
				-1.07987	-0.269331
				-1.0105	-0.348577
				-0.960004	-0.198591
				-0.381582	-0.0527477
				-0.487123	0.0879386
				-0.808571	0.074762
				-0.792991	0.0204349
				-0.727048	0.0514741
				-0.633385	0.0534761
				-0.268493	0.0117482
				-0.0398828	-0.0132663
				-0.691578	-0.0328701
				-1.10522	-0.0134175
				-1.13146	0.119157
				-1.0547	0.354803
				-0.925952	0.919295
				-0.401509	1.09912
				-0.0437417	0.982625
				-0.01114	0.833671
				-0.455379	0.681271
				-0.758988	0.531999
				-0.750615	0.333841
				-0.537822	0.0911191
				-0.211812	0.0294662
				-0.0852897	0.10907
				-0.0123523	0.169037
				-0.218998	0.0512527
				-0.517049	-0.0668241
				-0.964755	-0.479426
				-1.00991	-0.547724
				-0.877489	-0.245091
				-0.532154	-0.27541
				-0.242442	-0.357366
				-0.0619361	-0.211119
				0.0350598	-0.0702487
				0.0535169	0.0638581
				0.0160028	0.0566452
				-0.411158	0.01088
				-0.688565	0.0402898
				-0.688099	0.0442821
				-0.425079	0.0182544
				-0.0157376	0.0452862
				-0.165757	0.0185402
				-0.60454	0.118028
				-0.771772	0.353594
				-0.815767	0.923468
				-0.545919	1.11049
				-0.293418	1.00087
				-0.0751899	0.851809
				0.0354101	0.697108
				0.054189	0.54082
				0.016242	0.337406
				0.0999059	0.0907829
				0.152887	0.0352065
				0.0458239	0.0170446
				-0.356186	0.109218
				-0.600069	0.178593
				-0.608114	0.0969274
				-0.378064	0.049601
				-0.0144976	0.0288814
				-0.0214022	0.012557
				-0.0782712	-0.047626
				-0.365354	-0.344303
				-0.742889	-0.453828
				-0.45875	-0.36057
				-0.215992	-0.341643
				-0.055519	-0.32483
				0.100904	-0.185318
				0.154806	-0.0528955
				0.0465078	0.0705209
				0.0988307	0.115716
				0.151624	0.13059
				0.0455515	0.0822155
				0.0546371	0.0405104
				0.488507	0.0501024
				0.584385	0.124453
				0.259112	0.051101
				0.180782	0.50321
				0.178311	0.979908
				0.173465	1.24311
				0.129638	1.28813
				0.0281404	1.16311
				-0.0152284	0.994431
				-0.0376445	0.819098
				-0.187142	0.640674
				-0.290294	0.447718
				-0.294898	0.241362
				-0.183751	0.117306
				-0.150497	0.0237198
				-0.362657	-0.0143551
				-0.246405	-0.0191129
				-0.135404	-0.0209632
				-0.0349109	0.101246
				0.110585	0.181391
				0.180485	0.169342
				0.103252	0.13708
				0.0589898	0.0890657
				0.039688	0.0398708
				0.0185199	-0.0191246
				0.0857432	-0.139326
				0.131879	-0.281745
				0.0397114	-0.448376
				0.0149371	-0.382919
				0.0223307	-0.258098
				0.0239905	-0.128794
				0.0696059	0.101286
				0.216566	0.20001
				1.00134	0.278906
				1.18525	0.156998
				0.616118	0.0658767
				0.424668	0.0219598
				0.355945	0.0728891
				0.347883	0.181285
				0.26102	0.0746548
				0.056888	0.0180594
				-0.0254013	0.935485
				-0.0627792	1.67111
				-0.0254758	1.59271
				-0.0457014	1.47897
				-0.060891	1.33752
				-0.015747	1.14892
				0.109792	0.952766
				0.197651	0.752104
				0.193658	0.572358
				0.163084	0.412007
				0.112271	0.208153
				0.0549396	0.0266199
				-0.024061	-0.012468
				-0.032649	-0.0349114
				-0.0244376	-0.0470499
				-0.0115137	-0.0527505
				0.0693709	-0.0199119
				0.106968	0.0366119
				0.0322846	0.125521
				0.0147236	0.369203
				0.10406	0.427361
				0.155743	0.340093
				0.16732	0.159235
				0.486759	-0.0137471
				0.874705	-0.100931
				1.21487	-0.155811
				1.35373	-0.175285
				1.23889	-0.102009
				0.835424	0.0928381
				0.381707	0.182067
				0.382561	0.260254
				0.291789	0.328798
				0.0638488	0.388814
				-0.0155054	0.38128
				-0.0207098	0.31019
				0.105111	0.141068
				0.238371	0.0532623
				0.432422	0.0263423
				0.444371	0.0656003
				0.316851	0.0270941
				0.165759	0.0665869
				-0.173386	0.177397
				-0.228494	0.967851
				-0.170629	1.59838
				-0.080446	1.53529
				0.0504296	1.43963
				0.0779579	1.31829
				0.0235831	1.14639
				0.0361784	0.964631
				0.25761	0.771215
				0.332215	0.595629
				0.24954	0.436668
				0.680433	0.211505
				1.18414	-0.0191053
				1.29944	-0.0418146
				1.42095	-0.0769146
				1.55042	-0.107784
				1.04809	-0.129267
				0.403161	-0.0488661
				0.413587	0.0911546
				0.320162	0.471383
				0.0703364	0.57344
				0.0310858	0.456181
				0.0770216	0.213387
				0.0314401	-0.0102111
				0.0998232	-0.0755615
				0.252557	-0.0760776
				0.543434	0.070986
				0.573264	0.14781
				0.402	0.21982
				0.195068	0.282682
				-0.0283231	0.333645
				-0.297807	0.375105
				-0.370528	0.414119
				-0.263887	0.461704
				-0.172633	0.405359
				-0.0890681	0.187743
				-0.0304173	0.0720465
				0.0287623	0.100003
				0.0445758	0.266818
				0.0135156	0.976089
				0.0671117	1.54043
				0.481489	1.48865
				0.557121	1.40752
				0.267809	1.30312
				0.635289	1.14696
				1.11756	0.979291
				1.24429	0.794258
				1.37988	0.624072
				1.52686	0.467812
				1.04586	0.222327
				0.420055	-0.0244813
				0.440757	-0.0549104
				0.345998	-0.102213
				0.0763131	-0.146608
				0.0623643	-0.179002
				0.154716	-0.0677655
				0.0633406	0.0852419
				0.0938917	0.442936
				0.238588	0.526007
				0.516955	0.391304
				0.53739	0.179662
				0.35798	-0.067198
				0.136133	-0.0574127
				-0.104327	0.0277278
				-0.395994	0.0995201
				-0.455092	0.16622
				-0.300978	0.2202
				-0.289129	0.263461
				-0.272915	0.292675
				-0.0933704	0.31124
				-0.0237785	0.326858
				-0.0295473	0.349977
				-0.0226574	0.300557
				-0.0103717	0.137901
				0.04421	0.0523941
				0.319608	0.09905
				0.463629	0.264668
				0.465302	0.952458
				0.733492	1.50228
				1.04474	1.45648
				1.17922	1.38513
				1.3222	1.29342
				1.47615	1.15167
				1.30106	0.997685
				1.01544	0.822551
				0.668311	0.659424
				0.350575	0.507619
				0.0776267	0.243014
				0.0823376	-0.0142362
				0.204525	-0.046352
				0.0839787	-0.105137
				0.268473	-0.15608
				0.506338	-0.192665
				0.578908	-0.0730437
				0.505899	0.0791166
				0.319441	0.413107
				0.0832629	0.476518
				-0.172937	0.32412
				-0.482195	0.147541
				-0.659462	-0.0492586
				-0.715033	-0.0488079
				-0.532413	-0.0361929
				-0.308366	-0.0292842
				-0.105689	0.0203136
				-0.0357958	0.0879731
				-0.117746	0.156267
				-0.148549	0.191932
				-0.154499	0.216525
				-0.0582342	0.226512
				-0.0210523	0.225939
				-0.0489907	0.22242
				-0.0929576	0.226521
				-0.102016	0.188711
				-0.0838684	0.0850775
				-0.0414506	0.0430548
				0.0119296	0.026406
				0.0869087	0.0104286
				0.302302	0.0211022
				0.67071	0.0972229
				0.843868	0.184497
				0.969623	0.279312
				1.11072	0.963278
				1.25892	1.51628
				1.4164	1.46883
				1.57544	1.39808
				1.66998	1.30864
				0.966483	1.17277
				0.419932	0.992618
				0.114008	0.655908
				0.0152762	0.425834
				0.0908099	0.296919
				0.225856	0.138931
				0.0930098	-0.0115907
				0.0128586	-0.0466225
				0.469122	-0.107664
				0.80713	-0.119114
				0.653363	-0.109646
				0.477588	-0.0416296
				0.284562	0.0707471
				0.0345803	0.371214
				-0.236446	0.416438
				-0.560783	0.256903
				-0.871107	0.115541
				-1.16844	-0.0151027
				-0.7671	-0.112014
				-0.285908	-0.112276
				-0.0981671	-0.0208353
				-0.0186517	0.0626216
				-0.048517	0.134986
				-0.135992	0.152293
				-0.29818	0.158681
				-0.363592	0.150569
				-0.377594	0.132511
				-0.142532	0.111721
				-0.0813532	0.0991953
				-0.361135	0.0747707
				-0.45573	0.0315463
				-0.405163	0.0355509
				-0.215566	0.057618
				-0.0428338	0.0241629
				-0.0139147	0.0558377
				0.0688038	0.222274
				0.255654	0.293495
				0.582151	0.299961
				0.754473	0.988449
				0.888933	1.55233
				1.03502	1.50018
				1.18494	1.42613
				1.33994	1.33441
				1.48778	1.20055
				1.60757	0.982498
				1.40503	0.436583
				1.04321	0.118262
				0.435697	0.0170829
				0.150413	0.0123797
				0.0328189	-0.0107701
				0.0817291	-0.0497507
				0.0337555	-0.109866
				0.0474112	-0.0694063
				0.12631	0.0270784
				0.513502	0.142783
				0.792201	0.196478
				0.642267	0.200139
				0.465433	0.0725613
				0.267391	-0.0598446
				-0.274815	-0.13224
				-0.603549	-0.1467
				-0.902396	-0.105876
				-1.17338	-0.0500304
				-0.668183	0.0418948
				-0.103645	0.0891706
				-0.0356502	0.0889735
				-0.0706509	0.0793994
				-0.183168	0.0572888
				-0.478603	0.0274235
				-0.676887	-0.0254069
				-0.748447	-0.0326487
				-0.817463	-0.0178579
				-0.84253	0.023681
				-0.318497	0.0340389
				-0.11232	0.0324611
				-0.580833	0.101151
				-0.749492	0.199121
				-0.68174	0.276062
				-0.349974	0.313174
				-0.0481966	0.323039
				-0.0156882	1.05468
				0.0514326	1.65388
				0.209937	1.58995
				0.494124	1.50107
				0.665458	1.39195
				0.808782	1.2452
				0.960423	1.01474
				1.1125	0.4529
				1.26526	0.123799
				1.40183	0.0180114
				1.52905	0.0227783
				1.60458	0.0398772
				1.35466	0.0504485
				0.599725	-0.0492192
				0.220191	-0.108697
				0.0719249	-0.0688198
				0.191903	0.0429247
				0.541074	0.120684
				0.787671	0.0299047
				0.641829	-0.0755807
				0.464609	-0.138006
				0.262509	-0.154411
				-0.293057	-0.126648
				-0.618529	-0.061728
				-0.901504	0.0191515
				-1.14462	0.0392279
				-0.595742	0.0241551
				-0.0792777	-0.0337436
				-0.208259	-0.0733269
				-0.565384	-0.111859
				-0.812285	-0.110724
				-0.914578	-0.0945584
				-1.00515	-0.0543578
				-1.03955	-0.0279248
				-0.393547	0.0275956
				-0.141611	0.0400264
				-0.735843	0.0101018
				-0.962676	0.162155
				-0.898166	0.292117
				-0.43139	0.315283
				0.0349611	0.332955
				0.165359	0.346846
				0.406753	1.12896
				0.576949	1.76968
				0.729342	1.69324
				0.887294	1.58671
				1.04212	1.45563
				1.19296	1.29119
				1.31817	1.03976
				1.43047	0.437529
				1.48467	0.0988456
				1.24699	0.0144836
				0.553652	0.0280298
				0.203604	0.0482098
				0.0729137	0.0607761
				0.19483	-0.0442653
				0.546457	-0.0909049
				0.797042	-0.0572415
				0.655635	-0.0126687
				0.478916	-0.0427856
				0.274037	-0.119626
				-0.284441	-0.11842
				-0.596399	-0.0418852
				-0.857552	-0.0145767
				-1.07078	-0.0176352
				-0.557225	-0.0431806
				-0.0160831	-0.0766973
				-0.0502665	-0.121016
				-0.19487	-0.166824
				-0.404153	-0.205389
				-0.698787	-0.130341
				-0.835454	-0.0799324
				-0.875688	-0.0691626
				-0.331994	-0.0520604
				-0.161739	-0.0321304
				-0.84452	0.167043
				-1.11623	0.302439
				-1.06007	0.330389
				-0.713548	0.353037
				-0.361554	0.372014
				-0.156972	1.2168
				-0.0400054	1.90935
				0.0171131	1.81917
				0.0858245	1.69029
				0.214603	1.52963
				0.430607	1.33943
				0.661448	1.05293
				0.828374	0.369853
				0.989082	0.023331
				1.1417	0.0170045
				1.26096	0.024402
				1.36453	-0.0319385
				1.40681	-0.0452872
				1.1787	-0.027164
				0.52596	-0.0191851
				0.250664	0.0230208
				0.131818	0.0492351
				0.0520591	-0.0292851
				0.0181023	-0.0433467
				0.0834016	-0.0161754
				0.146719	-0.0219934
				0.208698	-0.0507268
				0.566501	-0.10125
				0.828142	-0.181441
				0.6896	-0.190731
				0.512758	-0.171556
				0.305197	-0.0931585
				0.0356489	-0.0443359
				-0.222898	-0.0433822
				-0.398585	-0.0350414
				-0.521568	-0.023499
				-0.594555	0.0991197
				-0.30617	0.179898
				-0.0263917	0.197221
				-0.0729457	0.211463
				-0.225869	0.223558
				-0.396215	0.831473
				-0.589689	1.42225
				-0.570316	1.75344
				-0.466056	1.79742
				-0.176948	1.60429
				-0.171344	1.12673
				-0.899051	0.624814
				-1.21196	0.206582
				-1.19212	0.0158823
				-1.04577	0.0324539
				-0.822937	0.05214
				-0.357469	0.0444162
				-0.0919725	0.0276365
				-0.016213	-0.0191701
				0.272818	-0.0188575
				0.599291	-0.0104866
				0.776376	0.0932167
				0.944375	0.166905
				1.10042	0.0932103
				1.21613	0.0500481
				1.31366	0.0366947
				1.34787	-0.0392654
				1.12792	-0.0137169
				0.506399	-0.0313222
				0.315392	-0.101459
				0.298518	-0.228746
				0.124695	-0.182881
				0.0493628	-0.0801484
				0.191151	-0.03066
				0.240212	0.23601
				0.226213	0.651292
				0.592284	1.59532
				0.867918	1.90004
				0.731546	1.67397
				0.554248	0.796885
				0.343932	0.0389736
				0.078007	0.0793527
				-0.144962	0.127288
				-0.15352	0.0980014
				-0.109679	0.0487155
				-0.015843	0.0125695
				-0.0683884	0.037806
				-0.164436	0.0881143
				-0.387986	0.16764
				-0.516689	0.189783
				-0.518768	0.155583
				-0.288259	0.0658037
				-0.0655486	-0.0199644
				-0.345634	-0.0108693
				-0.711721	-0.0125963
				-1.1472	-0.0409064
				-1.08136	-0.0924579
				-0.874764	-0.0739811
				-0.383648	-0.032302
				-0.119288	-0.0123744
				-0.0713083	0.0948855
				-0.0319475	0.262262
				0.255989	0.644816
				0.565825	0.769038
				0.757319	0.677535
				0.937667	0.323037
				1.10325	0.0242286
				1.22351	0.0583808
				1.32383	0.120919
				1.35988	0.148346
				1.14067	0.134797
				0.515738	0.0940339
				0.324844	0.0472755
				0.313537	0.0152309
				0.243111	0.0392731
				0.156578	0.253027
				0.0393915	0.331311
				0.104442	0.27582
				0.197054	0.133163
				0.245349	0.0326731
				0.25594	0.0762436
				0.240737	0.142937
				0.630273	0.1661
				0.926887	0.13817
				0.790142	0.0905765
				0.610335	0.0401646
				0.395586	0.0147713
				0.133042	0.0559302
				-0.0911565	0.362727
				-0.122945	0.476596
				-0.0964513	0.398864
				-0.0140327	0.196169
				-0.0242781	0.0202505
				-0.0760914	0.0381049
				-0.220412	0.0743278
				-0.377202	0.132235
				-0.430817	0.0882249
				-0.460287	0.0209714
				-0.457335	0.0383947
				-0.253837	0.250664
				-0.326109	0.400511
				-0.916863	0.488007
				-0.985547	0.273549
				-0.88464	0.0291311
				-0.391291	0.0102324
				-0.127876	0.0206136
				-0.0851325	0.0489288
				-0.0394172	0.0968083
				0.203589	0.13619
				0.462141	0.165484
				0.722199	0.0967782
				0.946829	0.0116749
				1.12401	0.196474
				1.25119	0.556962
				1.34678	0.358974
				1.23409	0.074651
				0.977123	0.0262663
				0.489444	0.0526835
				0.340436	0.125218
				0.332591	0.248708
				0.27827	0.286354
				0.19307	0.221491
				0.0487265	0.111666
				0.168283	0.081034
				0.29385	0.243933
				0.283796	0.356732
				0.269992	0.43296
				0.253607	0.348601
				0.666525	0.29073
				0.984186	0.264497
				0.847037	0.139326
				0.665045	0.139701
				0.446457	0.421305
				0.186773	0.434799
				-0.0365327	0.378366
				-0.077955	0.26248
				-0.0685319	0.169934
				-0.0100418	0.105417
				-0.0298134	0.0490058
				-0.0936341	0.311752
				-0.255769	0.636831
				-0.424543	0.594744
				-0.424321	0.521483
				-0.402963	0.410773
				-0.353055	0.208142
				-0.189488	0.207664
				-0.134255	0.62747
				-0.378091	0.673349
				-0.669067	0.595128
				-0.82419	0.265688
				-0.367903	0.0624265
				-0.105816	0.011576
				-0.0311719	0.164506
				0.0916992	0.368678
				0.240377	0.586359
				0.659837	0.546021
				0.982568	0.193944
				1.17478	0.0614871
				1.31284	0.0610402
				1.39185	0.184793
				0.877831	0.46538
				0.516979	0.684078
				0.402546	0.2585
				0.366261	0.0183332
				0.359073	0.0670887
				0.177042	0.166994
				0.0455646	0.380944
				0.0115358	0.364457
				0.175587	0.0679468
				0.306991	0.24725
				0.296168	0.472389
				0.281375	0.167608
				0.263834	0.0154593
				0.7	0.0354169
				1.03872	0.0339709
				0.901101	0.0229778
				0.717451	0.0440182
				0.496016	0.0156441
				0.238348	0.0383419
				0.0193292	0.0795379
				-0.0161759	0.0296135
				-0.0220527	0.0223888
				-0.0966831	0.154444
				-0.192855	0.157356
				-0.333868	0.0253027
				-0.344203	0.0624529
				-0.177008	0.129912
				-0.0747834	0.0484417
				-0.043966	0.036229
				-0.124025	0.251727
				-0.465675	0.257092
				-0.722574	0.0415975
				-0.442519	0.0198818
				-0.267509	0.0414715
				-0.19447	0.0154872
				-0.101799	0.0114571
				-0.0175041	0.0801883
				0.0335048	0.0820954
				0.106344	0.013365
				0.437581	-0.0819378
				0.797319	-0.0980168
				1.19609	-0.0218015
				1.17106	-0.0226253
				0.98081	-0.329725
				0.510365	-0.395388
				0.219945	-0.0882844
				0.220904	-0.0293918
				0.220304	-0.436194
				0.216364	-0.524333
				0.0860129	-0.117526
				0.104581	-0.0307986
				0.183116	-0.465636
				0.176605	-0.561087
				0.167721	-0.126244
				0.157184	-0.250219
				0.467643	-0.633261
				0.751332	-0.513613
				0.835925	-0.346104
				0.754219	-0.096839
				0.53523	-0.02841
				0.257591	-0.437749
				0.0217447	-0.528768
				-0.0463442	-0.119424
				-0.126044	-0.0345668
				-0.250995	-0.138563
				-0.2811	-0.552956
				-0.284211	-1.13316
				-0.280172	-0.944975
				-0.218339	-0.681842
				-0.0775328	-0.291339
				-0.0230112	-0.0885864
				-0.314019	-0.0562366
				-0.600868	-0.146667
				-0.55956	-0.446925
				-0.510429	-0.490322
				-0.453659	-0.127535
				-0.248656	0.0342801
				-0.0425259	0.0135587
				-0.0148313	-0.159051
				0.0135131	-0.63963
				0.144573	-0.968599
				0.511021	-1.21606
				1.19971	-1.10501
				0.936384	-0.953708
				0.363959	-0.730946
				0.139229	-0.41062
				0.117495	-0.0275587
				0.309486	-0.25963
				0.714458	-0.582506
				0.781487	-0.560053
				0.567929	-0.443265
				0.261453	-0.1764
				-0.0147101	0.0108064
				-0.113919	0.158549
				-0.308279	0.0627931
				-0.613055	-0.225859
				-0.619015	-0.911263
				-0.521437	-1.17623
				-0.243821	-1.21376
				-0.0622921	-1.20166
				-0.0128318	-1.15649
				-0.126866	-1.03349
				-0.260397	-0.629224
				-0.336677	-0.0430121
				-0.360123	-0.341872
				-0.331692	-0.761686
				-0.181931	-0.627015
				-0.028669	-0.440675
				0.0581401	-0.171639
				0.206052	0.142109
				0.484972	0.0563555
				0.378905	-0.253513
				0.146685	-1.02619
				0.056193	-1.24049
				0.0472375	-1.15082
				0.124641	-1.25313
				0.288829	-1.31079
				0.316456	-1.24085
				0.230046	-0.775939
				0.106036	-0.0540027
				-0.0469122	-0.340766
				-0.132696	-0.762977
				-0.392174	-0.661619
				-0.581091	-0.469308
				-0.687659	-0.130551
				-0.654241	0.0287588
				-0.555689	0.0114197
				-0.225229	-0.401328
				-0.0251116	-0.802288
				-0.0227936	-1.20844
				-0.146854	-1.33145
				-0.206334	-1.29935
				-0.202042	-0.909033
				-0.111183	-0.612229
				-0.0156215	-0.582226
[truncated: 193,934 more rows]

## Sheet: Figure 6-A
Figure 6-A
Permutation	Average voxel variance
5	0.0257863
10	0.0281776
15	0.0315173
20	0.0319854
25	0.0322652
30	0.0333596
35	0.0337587
40	0.0265419
45	0.0263916
50	0.026099
55	0.0260014
60	0.0260714
65	0.0263955
70	0.0262675
75	0.026225
80	0.0258742
85	0.0259776
90	0.0258034
95	0.0245197
100	0.0255737
105	0.0253704
110	0.0244358
115	0.0245903
120	0.024394
125	0.0245005
130	0.0256
135	0.0257356
140	0.025766
145	0.0256659
150	0.0256603
155	0.0256307
160	0.0257224
165	0.025653
170	0.0260052
175	0.0260374
180	0.0261592
185	0.0262613
190	0.026523
195	0.026475
200	0.0266483
205	0.0266352
210	0.0267102
215	0.0266725
220	0.026644
225	0.0266817
230	0.026608
235	0.0266899
240	0.0267128
245	0.02668
250	0.0266936
255	0.0263843
260	0.026668
265	0.0264494
270	0.026524
275	0.0265699
280	0.0265557
285	0.0265511
290	0.0267171
295	0.0267568
300	0.0269803
305	0.0269288
310	0.026967
315	0.0269463
320	0.0269304
325	0.0267758
330	0.0266779
335	0.02662
340	0.0266506
345	0.0266247
350	0.0265823
355	0.0266022
360	0.0265475
365	0.0265947
370	0.0265738
375	0.0265539
380	0.0265472
385	0.0265495
390	0.0265524
395	0.026558
400	0.0265539

## Sheet: Figure 6-B
Figure 6-B	Position of components
Permutation	1	2	3	4	5	6	7	8	9	10	11	12	13	14	15	16	17	18	19	20	21	22	23	24	25	26	27	28	29	30	31	32	33	34	35	36	37	38	39	40	41	42	43	44	45	46	47	48	49
5	42	3	39	50	18	5	46	48	28	44	20	21	35	37	8	47	53	45	11	24	29	10	40	27	30	1	43	23	17	32	25	15	22	52	31	19	9	49	7	12	41	38	33	26	36	4	51	34	16
10	43	4	40	53	17	6	46	49	24	44	22	20	38	35	9	51	48	45	10	29	28	13	37	23	32	1	41	27	21	34	26	12	16	52	33	19	7	50	11	8	42	36	30	25	39	2	47	31	14
15	37	6	45	53	13	8	41	48	30	32	22	20	40	31	9	51	47	46	10	25	23	18	38	24	34	2	43	29	21	36	27	11	17	52	33	16	7	50	12	5	44	39	28	26	42	1	49	35	15
20	39	6	45	53	13	9	43	49	30	34	23	21	35	29	8	51	47	46	14	24	22	19	38	25	37	2	42	32	20	36	28	12	16	52	31	18	7	50	15	5	44	40	27	26	41	1	48	33	11
25	40	6	45	53	13	9	43	49	33	36	23	21	35	30	10	51	48	46	14	24	22	19	37	25	38	2	42	26	20	32	29	12	16	52	31	18	4	50	15	7	44	39	28	27	41	1	47	34	11
30	40	5	45	53	14	9	43	49	31	37	24	21	36	34	12	51	48	46	10	28	23	16	38	26	35	2	42	19	22	29	30	13	18	52	33	20	4	50	15	6	44	39	27	25	41	1	47	32	11
35	39	4	45	53	14	8	41	49	31	33	25	21	37	32	9	51	48	46	12	28	24	16	38	23	36	2	43	19	22	29	30	13	17	52	35	20	5	50	15	6	44	40	27	26	42	1	47	34	11
40	39	4	44	53	11	8	42	49	31	35	25	22	37	32	9	51	48	46	14	28	23	16	38	24	36	2	43	20	21	30	29	12	17	52	33	19	5	50	15	6	45	40	27	26	41	1	47	34	13
45	40	4	44	53	12	8	42	49	31	35	25	21	38	32	9	51	48	46	11	28	23	16	37	24	36	2	43	20	22	30	29	13	17	52	33	18	5	50	15	6	45	39	27	26	41	1	47	34	14
50	40	4	45	53	13	9	43	49	30	36	25	18	38	32	10	51	48	46	8	29	23	16	37	24	35	2	42	22	21	31	28	14	17	52	33	19	5	50	15	6	44	39	27	26	41	1	47	34	12
55	40	6	45	53	12	9	43	49	31	36	25	20	38	33	8	51	48	46	11	30	23	16	37	24	35	2	42	22	21	29	28	13	17	52	32	18	5	50	15	4	44	39	27	26	41	1	47	34	14
60	41	7	46	53	12	11	43	49	31	36	25	20	38	34	10	51	48	45	9	29	22	16	37	24	35	2	42	23	21	30	28	13	17	52	32	19	5	50	15	4	44	39	27	26	40	1	47	33	14
65	41	6	46	53	12	10	43	49	31	36	26	19	38	34	11	51	48	44	9	28	22	16	37	25	35	2	42	23	21	30	29	13	17	52	32	20	5	50	15	4	45	39	27	24	40	1	47	33	14
70	41	6	46	53	12	10	43	49	31	38	26	21	36	34	9	51	48	44	11	28	22	16	37	25	35	2	42	23	20	30	29	13	17	52	32	19	5	50	15	4	45	39	27	24	40	1	47	33	14
75	41	6	46	53	13	10	43	49	30	38	26	21	36	34	11	51	48	44	9	29	22	16	37	25	35	2	42	23	19	31	27	12	17	52	32	20	5	50	15	4	45	39	28	24	40	1	47	33	14
80	42	6	46	53	13	10	43	49	30	38	25	20	36	34	11	51	48	44	9	29	22	16	37	26	35	2	41	23	19	31	27	12	17	52	32	21	4	50	15	5	45	39	28	24	40	1	47	33	14
85	42	6	46	53	13	10	43	49	30	38	25	21	36	34	11	51	48	44	9	29	22	16	37	26	35	2	41	23	20	31	27	12	17	52	32	18	4	50	15	5	45	39	28	24	40	1	47	33	14
90	42	5	46	53	13	9	43	50	31	38	26	21	36	34	11	51	48	44	10	30	22	16	37	27	35	2	41	23	19	29	28	12	17	52	32	18	4	49	15	7	45	39	25	24	40	1	47	33	14
95	42	4	44	53	13	9	43	50	31	38	26	21	36	34	11	51	48	46	10	30	22	16	37	25	35	2	41	23	19	29	28	12	17	52	32	18	5	49	15	7	45	39	27	24	40	1	47	33	14
100	42	4	44	53	13	8	46	50	31	38	26	21	36	34	11	51	48	45	10	30	22	16	37	24	35	2	41	23	19	29	28	12	17	52	32	18	5	49	15	7	43	39	27	25	40	1	47	33	14
105	42	5	45	53	13	8	46	50	31	39	26	21	36	34	12	51	48	43	10	30	23	17	37	24	35	2	41	22	18	28	29	11	16	52	32	19	4	49	15	7	44	38	27	25	40	1	47	33	14
110	42	4	43	53	14	8	46	50	31	39	26	21	36	34	12	51	48	45	10	30	23	17	37	24	35	2	41	22	18	28	29	11	16	52	33	19	5	49	15	7	44	38	27	25	40	1	47	32	13
115	42	4	43	53	14	8	46	50	31	39	26	21	36	34	12	51	48	45	10	30	23	17	37	24	35	2	41	22	18	28	29	11	16	52	33	19	5	49	15	7	44	38	27	25	40	1	47	32	13
120	42	4	43	53	14	8	46	50	31	40	26	21	36	34	12	51	48	45	10	30	23	17	37	24	35	2	41	22	18	28	29	11	16	52	33	19	5	49	15	7	44	38	27	25	39	1	47	32	13
125	42	4	43	53	14	8	46	50	31	40	26	21	36	34	12	51	48	45	10	30	23	17	37	24	35	2	41	22	18	28	29	11	16	52	33	19	5	49	15	7	44	38	27	25	39	1	47	32	13
130	42	5	43	53	14	8	46	50	31	40	26	19	36	34	12	51	48	44	9	30	23	16	37	25	35	2	41	22	18	28	29	11	17	52	33	21	4	49	15	7	45	38	27	24	39	1	47	32	13
135	42	5	43	53	14	8	46	50	31	40	26	19	36	34	12	51	48	45	9	30	23	16	37	25	35	2	41	22	18	29	28	11	17	52	33	20	4	49	15	7	44	38	27	24	39	1	47	32	13
140	42	4	43	53	14	9	46	50	31	40	26	18	36	34	12	51	48	45	8	30	22	16	37	25	35	2	41	23	19	29	28	11	17	52	33	20	5	49	15	7	44	38	27	24	39	1	47	32	13
145	42	4	43	53	14	8	46	50	31	40	26	19	36	34	11	51	48	45	9	30	22	17	37	25	35	2	41	23	20	29	27	12	16	52	33	18	5	49	15	7	44	38	28	24	39	1	47	32	13
150	42	4	43	53	14	8	46	50	31	40	26	18	36	34	11	51	48	45	9	30	22	17	37	25	35	2	41	23	19	29	27	12	16	52	33	20	5	49	15	7	44	38	28	24	39	1	47	32	13
155	42	4	43	53	13	9	46	50	31	40	26	18	36	34	11	51	48	45	8	30	22	17	37	25	35	2	41	23	20	29	27	12	16	52	33	19	5	49	15	7	44	38	28	24	39	1	47	32	14
160	42	4	43	53	13	9	46	50	31	40	26	18	36	34	11	51	48	45	8	30	22	16	37	25	35	2	41	23	19	29	27	12	17	52	33	20	5	49	15	7	44	38	28	24	39	1	47	32	14
165	42	4	43	53	13	9	46	50	31	40	26	18	36	34	11	51	48	45	8	30	22	16	37	25	35	2	41	23	19	29	27	12	17	52	33	20	5	49	15	7	44	38	28	24	39	1	47	32	14
170	42	4	43	53	14	9	46	50	31	40	26	18	36	34	11	51	48	45	8	30	22	16	37	25	35	2	41	23	19	29	27	12	17	52	33	20	5	49	15	7	44	38	28	24	39	1	47	32	13
175	42	4	43	53	14	9	46	50	31	40	26	18	36	34	11	51	48	45	8	30	22	16	37	25	35	2	41	23	19	29	27	12	17	52	33	21	5	49	15	7	44	38	28	24	39	1	47	32	13
180	42	4	43	53	14	9	46	50	31	40	26	18	36	34	11	52	48	45	8	30	22	17	37	25	35	2	41	23	19	29	27	12	16	51	33	20	5	49	15	7	44	38	28	24	39	1	47	32	13
185	42	4	43	53	14	9	46	50	31	39	26	18	36	34	11	51	48	45	8	30	22	16	37	25	35	2	41	24	19	29	27	12	17	52	33	20	5	49	15	7	44	38	28	23	40	1	47	32	13
190	42	4	43	53	14	9	46	50	31	39	26	18	36	34	11	51	48	45	8	30	22	16	37	25	35	2	41	24	19	29	27	12	17	52	33	20	5	49	15	7	44	38	28	23	40	1	47	32	13
195	42	4	43	53	14	9	46	50	31	39	26	18	36	34	11	51	48	45	8	30	22	16	37	25	35	2	41	24	19	29	27	12	17	52	33	20	5	49	15	7	44	38	28	23	40	1	47	32	13
200	42	4	43	53	14	9	46	50	31	39	26	18	36	34	11	51	48	45	8	30	23	16	37	25	35	2	41	22	19	29	27	12	17	52	33	20	5	49	15	7	44	38	28	24	40	1	47	32	13
205	42	4	43	53	14	9	46	50	31	39	26	18	36	34	11	51	48	45	8	30	23	16	37	25	35	2	41	22	19	29	27	12	17	52	33	20	5	49	15	7	44	38	28	24	40	1	47	32	13
210	42	4	43	53	14	9	46	50	31	38	26	18	36	34	11	51	48	44	8	30	23	16	37	24	35	2	41	22	19	29	27	12	17	52	33	20	5	49	15	7	45	39	28	25	40	1	47	32	13
215	42	4	43	53	14	9	46	50	31	38	26	18	36	34	11	51	48	44	8	30	23	16	37	24	35	2	41	22	19	29	27	12	17	52	33	20	5	49	15	6	45	39	28	25	40	1	47	32	13
220	42	4	43	53	14	9	46	50	31	38	26	18	36	34	11	51	48	44	8	30	23	16	37	24	35	2	41	22	19	29	27	12	17	52	33	20	5	49	15	7	45	39	28	25	40	1	47	32	13
225	42	4	43	53	14	9	44	50	31	38	26	18	36	34	11	51	48	45	8	30	23	16	37	24	35	2	41	22	19	29	27	12	17	52	33	20	5	49	15	7	46	39	28	25	40	1	47	32	13
230	42	4	43	53	14	9	44	50	31	38	26	18	36	34	11	51	48	46	8	30	23	16	37	24	35	2	41	22	19	29	27	12	17	52	33	20	5	49	15	7	45	39	28	25	40	1	47	32	13
235	42	4	43	53	14	9	44	50	31	38	26	18	36	34	11	51	48	45	8	30	23	16	37	24	35	2	41	22	19	29	27	12	17	52	33	20	5	49	15	7	46	39	28	25	40	1	47	32	13
240	42	4	43	53	14	9	44	50	31	38	26	18	36	34	12	51	48	46	8	30	23	16	37	24	35	2	41	22	19	29	27	11	17	52	33	21	5	49	15	7	45	39	28	25	40	1	47	32	13
245	42	4	43	53	14	9	44	50	31	38	26	18	36	34	12	51	48	46	8	30	23	16	37	24	35	2	41	22	19	29	27	11	17	52	33	21	5	49	15	7	45	39	28	25	40	1	47	32	13
250	42	4	43	53	14	9	45	50	31	38	26	18	36	34	12	51	48	46	8	30	23	16	37	24	35	2	41	22	19	29	27	11	17	52	33	21	5	49	15	7	44	39	28	25	40	1	47	32	13
255	42	4	43	53	14	9	46	50	31	38	26	18	36	34	12	51	48	45	8	30	23	16	37	24	35	2	41	22	19	28	27	11	17	52	33	20	5	49	15	7	44	39	29	25	40	1	47	32	13
260	42	4	44	53	14	9	43	50	31	38	27	19	36	34	12	51	48	46	8	30	23	16	37	25	35	2	41	22	18	29	26	11	17	52	33	21	5	49	15	7	45	39	28	24	40	1	47	32	13
265	42	4	44	53	14	9	43	50	31	38	27	18	36	34	12	51	48	46	8	30	23	16	37	24	35	2	41	22	19	29	26	11	17	52	33	20	5	49	15	7	45	39	28	25	40	1	47	32	13
270	42	4	44	53	14	9	43	50	31	38	27	19	36	33	11	51	48	45	8	30	23	16	37	24	35	2	41	22	18	28	26	12	17	52	34	20	5	49	15	7	46	39	29	25	40	1	47	32	13
275	42	4	44	53	14	9	43	50	31	38	27	18	36	33	12	52	48	45	8	30	23	16	37	24	35	2	41	22	19	29	26	11	17	51	34	20	5	49	15	7	46	39	28	25	40	1	47	32	13
280	42	4	44	53	14	9	43	50	31	38	27	18	36	32	12	52	48	45	8	30	23	16	37	24	35	2	41	22	19	28	26	11	17	51	34	20	5	49	15	7	46	39	29	25	40	1	47	33	13
285	42	4	45	53	14	9	43	50	31	38	27	18	36	34	12	51	48	44	8	30	23	16	37	24	35	2	41	22	19	28	26	11	17	52	33	20	5	49	15	7	46	39	29	25	40	1	47	32	13
290	42	4	45	53	14	9	43	50	31	38	27	18	36	32	11	51	48	44	8	30	23	16	37	26	35	2	41	22	19	28	24	12	17	52	34	20	5	49	15	7	46	39	29	25	40	1	47	33	13
295	42	4	45	53	14	9	43	50	31	38	27	18	36	32	11	52	48	44	8	30	23	16	37	26	35	2	41	22	19	28	25	12	17	51	34	21	5	49	15	7	46	39	29	24	40	1	47	33	13
300	42	4	45	53	14	9	43	50	31	37	27	18	36	32	11	52	48	44	8	30	23	16	38	25	35	2	41	22	19	28	26	12	17	51	34	21	5	49	15	7	46	39	29	24	40	1	47	33	13
305	42	4	45	53	14	9	43	50	31	37	27	18	36	32	11	52	48	44	8	30	23	16	38	25	35	2	41	22	19	28	26	12	17	51	33	21	5	49	15	7	46	39	29	24	40	1	47	34	13
310	42	4	45	53	14	10	43	50	31	38	27	18	36	33	11	52	48	44	8	30	23	16	37	24	35	2	41	22	19	28	26	12	17	51	34	21	5	49	15	7	46	39	29	25	40	1	47	32	13
315	42	5	45	53	14	10	43	50	31	38	27	18	36	34	11	52	48	44	8	30	23	16	37	24	35	2	41	22	19	28	26	12	17	51	33	21	4	49	15	7	46	39	29	25	40	1	47	32	13
320	42	5	45	53	14	10	43	50	31	38	27	18	36	34	12	52	48	44	8	30	23	16	37	24	35	2	41	22	19	28	26	11	17	51	33	21	4	49	15	7	46	39	29	25	40	1	47	32	13
325	42	5	45	53	14	10	43	50	31	38	27	18	36	34	12	52	48	44	8	30	23	16	37	24	35	2	41	22	19	28	26	11	17	51	33	21	4	49	15	7	46	39	29	25	40	1	47	32	13
330	42	5	45	53	14	10	43	50	31	38	27	18	36	34	12	52	48	44	8	30	23	16	37	24	35	2	41	22	19	28	26	11	17	51	33	21	4	49	15	7	46	39	29	25	40	1	47	32	13
335	42	5	45	53	14	10	43	50	31	38	27	18	36	34	12	51	48	44	8	30	23	16	37	24	35	2	41	22	19	28	26	11	17	52	33	21	4	49	15	7	46	39	29	25	40	1	47	32	13
340	42	5	45	53	14	10	43	50	31	37	27	18	36	33	12	52	48	44	8	30	23	16	38	25	35	2	41	22	19	28	24	11	17	51	34	21	4	49	15	7	46	39	29	26	40	1	47	32	13
345	42	5	45	53	14	10	43	50	31	38	27	18	37	34	12	51	48	44	8	30	23	16	36	25	35	2	41	22	19	28	24	11	17	52	33	21	4	49	15	7	46	39	29	26	40	1	47	32	13
350	42	5	45	53	14	10	43	50	31	38	27	18	37	34	12	52	48	44	8	30	23	16	36	25	35	2	41	22	19	28	24	11	17	51	33	21	4	49	15	7	46	39	29	26	40	1	47	32	13
355	42	5	45	53	14	10	43	50	31	38	27	18	36	34	12	52	48	44	8	30	23	16	37	24	35	2	41	22	19	28	25	11	17	51	33	21	4	49	15	7	46	39	29	26	40	1	47	32	13
360	42	5	45	53	14	10	43	50	31	38	27	18	36	34	12	52	48	44	8	30	23	16	37	24	35	2	41	22	19	29	25	11	17	51	33	21	4	49	15	7	46	39	28	26	40	1	47	32	13
365	41	5	45	53	14	10	43	50	31	38	27	18	36	33	12	52	48	44	8	30	23	16	37	24	35	2	42	22	19	28	25	11	17	51	34	21	4	49	15	7	46	39	29	26	40	1	47	32	13
370	41	5	45	53	14	10	43	50	31	38	27	18	37	33	12	52	48	44	8	30	23	16	36	24	35	2	42	22	19	29	25	11	17	51	34	21	4	49	15	7	46	39	28	26	40	1	47	32	13
375	41	5	45	53	14	10	43	50	31	36	27	18	38	33	12	51	48	44	8	30	23	16	37	24	35	2	42	22	19	28	26	11	17	52	34	21	4	49	15	7	46	39	29	25	40	1	47	32	13
380	41	5	45	53	14	10	43	50	31	36	27	18	38	33	12	52	48	44	8	30	23	16	37	25	35	2	42	22	19	28	26	11	17	51	34	21	4	49	15	7	46	39	29	24	40	1	47	32	13
385	41	5	45	53	14	10	43	50	31	36	27	18	38	33	12	52	48	44	8	30	23	16	37	24	35	2	42	22	19	28	25	11	17	51	34	20	4	49	15	7	46	39	29	26	40	1	47	32	13
390	41	5	45	53	14	10	43	50	31	36	27	18	38	33	12	52	48	44	8	30	23	16	37	24	35	2	42	22	19	28	25	11	17	51	34	20	4	49	15	7	46	39	29	26	40	1	47	32	13
395	42	4	45	53	14	10	43	50	31	36	27	18	38	33	12	52	48	44	8	30	23	16	37	24	35	2	41	22	19	28	25	11	17	51	34	20	5	49	15	7	46	39	29	26	40	1	47	32	13
400	42	4	45	53	14	10	43	50	31	37	27	18	38	33	12	52	48	44	8	30	23	16	36	25	35	2	41	22	19	28	26	11	17	51	34	20	5	49	15	7	46	39	29	24	40	1	47	32	13
[truncated: 5 more columns]

## Sheet: FIgure 6-C
Figure 6-C
Permutation	Cumulative changes in position
5	114
10	114
15	108
20	60
25	36
30	58
35	36
40	24
45	14
50	28
55	24
60	22
65	14
70	12
75	14
80	8
85	6
90	20
95	10
100	10
105	18
110	10
115	0
120	2
125	0
130	14
135	6
140	8
145	12
150	4
155	6
160	4
165	0
170	2
175	2
180	6
185	8
190	0
195	0
200	4
205	0
210	6
215	2
220	2
225	4
230	2
235	2
240	6
245	0
250	2
255	6
260	16
265	6
270	10
275	8
280	4
285	8
290	10
295	6
300	4
305	2
310	10
315	4
320	2
325	0
330	0
335	2
340	10
345	8
350	2
355	4
360	2
365	6
370	4
375	10
380	4
385	6
390	0
395	4
400	6

## Sheet: Figure 6-D
Figure 6-D
Pearson Correlation Coefficient (r)	Log(Frequency Count)
0.005	11.9823
0.01	11.8002
0.015	11.6204
0.02	11.4431
0.025	11.2681
0.03	11.0954
0.035	10.9251
0.04	10.7572
0.045	10.5916
0.05	10.4284
0.055	10.2675
0.06	10.109
0.065	9.95285
0.07	9.79906
0.075	9.64762
0.08	9.49854
0.085	9.35181
0.09	9.20744
0.095	9.06543
0.1	8.92577
0.105	8.78848
0.11	8.65354
0.115	8.52095
0.12	8.39072
0.125	8.26286
0.13	8.13734
0.135	8.01419
0.14	7.89339
0.145	7.77494
0.15	7.65886
0.155	7.54513
0.16	7.43376
0.165	7.32474
0.17	7.21809
0.175	7.11378
0.18	7.01184
0.185	6.91225
0.19	6.81502
0.195	6.72113
0.2	6.63497
0.205	6.55434
0.21	6.4769
0.215	6.40147
0.22	6.33031
0.225	6.26462
0.23	6.19449
0.235	6.12298
0.24	6.05846
0.245	5.99523
0.25	5.93039
0.255	5.86238
0.26	5.7975
0.265	5.72957
0.27	5.66619
0.275	5.60117
0.28	5.54103
0.285	5.48299
0.29	5.43297
0.295	5.3734
0.3	5.32345
0.305	5.27489
0.31	5.22957
0.315	5.18294
0.32	5.14144
0.325	5.10071
0.33	5.06107
0.335	5.02412
0.34	4.98454
0.345	4.94354
0.35	4.90463
0.355	4.8677
0.36	4.83332
0.365	4.80385
0.37	4.7697
0.375	4.73652
0.38	4.69509
0.385	4.66563
0.39	4.63492
0.395	4.60533
0.4	4.56528
0.405	4.53651
0.41	4.50245
0.415	4.46635
0.42	4.4395
0.425	4.41353
0.43	4.38487
0.435	4.35248
0.44	4.31541
0.445	4.2912
0.45	4.26019
0.455	4.22818
0.46	4.20312
0.465	4.18377
0.47	4.16536
0.475	4.14457
0.48	4.12409
0.485	4.1006
0.49	4.07506
0.495	4.05784
0.5	4.03859
0.505	4.01247
0.51	3.99059
0.515	3.96785
0.52	3.94924
0.525	3.93082
0.53	3.90848
0.535	3.89846
0.54	3.88598
0.545	3.86632
0.55	3.84801
0.555	3.83025
0.56	3.80666
0.565	3.79101
0.57	3.77865
0.575	3.75793
0.58	3.74278
0.585	3.72808
0.59	3.71567
0.595	3.70389
0.6	3.6862
0.605	3.67442
0.61	3.66437
0.615	3.65402
0.62	3.64394
0.625	3.63843
0.63	3.63726
0.635	3.63748
0.64	3.64275
0.645	3.65099
0.65	3.66019
0.655	3.66953
0.66	3.67694
0.665	3.67751
0.67	3.68721
0.675	3.69319
0.68	3.70191
0.685	3.7104
0.69	3.7271
0.695	3.73824
0.7	3.74802
0.705	3.76219
0.71	3.77597
0.715	3.7922
0.72	3.81007
0.725	3.8305
0.73	3.84109
0.735	3.85314
0.74	3.85996
0.745	3.87146
0.75	3.88322
0.755	3.90681
0.76	3.92388
0.765	3.94184
0.77	3.96083
0.775	3.98516
0.78	4.00153
0.785	4.02835
0.79	4.06189
0.795	4.09221
0.8	4.12061
0.805	4.15332
0.81	4.18415
0.815	4.22846
0.82	4.27857
0.825	4.33084
0.83	4.38525
0.835	4.44183
0.84	4.50056
0.845	4.56144
0.85	4.62448
0.855	4.68967
0.86	4.75702
0.865	4.82652
0.87	4.89818
0.875	4.97199
0.88	5.04795
0.885	5.12608
0.89	5.20635
0.895	5.28878
0.9	5.37337
0.905	5.46011
0.91	5.549
0.915	5.64005
0.92	5.73326
0.925	5.82862
0.93	5.92613
0.935	6.0258
0.94	6.12762
0.945	6.2316
0.95	6.33773
0.955	6.44602
0.96	6.55646
0.965	6.66906
0.97	6.78381
0.975	6.90072
0.98	7.01978
0.985	7.141
0.99	7.26437
0.995	7.3899
1	7.51757

## Sheet: Figure 6-E
Figure 6-E
ICA component	Reproducibility Score
1	128
2	209
3	225
4	244
5	251
6	266
7	275
8	280
9	285
10	290
11	290
12	290
13	291
14	291
15	293
16	293
17	294
18	296
19	297
20	297
21	297
22	298
23	298
24	298
25	299
26	299
27	299
28	299
29	299
30	299
31	299
32	299
33	299
34	299
35	299
36	299
37	299
38	299
39	299
40	299
41	299
42	299
43	299
44	299
45	299
46	299
47	299
48	299
49	299
50	299
51	299
52	299
53	299
54	299

## Sheet: Figure 8
Figure 8-B	Density									Figure 8-C	Density
Nodal degree	0.025	0.05	0.075	0.1	0.125	0.15	0.175	0.2		Nodal degree	0.025	0.05	0.075	0.1	0.125	0.15	0.175	0.2
1	1	1	1	1	1	1	1	1		1	1	1	1	1	1	1	0.732523	0.451411
2	0.190796	0.321714	0.379682	0.370867	0.404439	0.319084	0.253188	0.269565		2	0.192795	0.29704	0.362211	0.510539	0.684701	0.698324	0.510638	0.416928
3	0.158997	0.261655	0.344762	0.379803	0.409371	0.369466	0.300546	0.232609		3	0.135995	0.280482	0.380134	0.514051	0.654851	0.843575	0.653495	0.442006
4	0.100827	0.227635	0.332698	0.394995	0.385943	0.384733	0.362477	0.247826		4	0.0873093	0.217762	0.323376	0.464871	0.662313	0.824022	0.81459	0.557994
5	0.0785936	0.170097	0.269206	0.384272	0.431566	0.39542	0.36612	0.341304		5	0.0616683	0.173608	0.316654	0.467213	0.645522	0.826816	0.720365	0.680251
6	0.0584281	0.143217	0.24254	0.328865	0.435265	0.448855	0.418944	0.378261		6	0.0308341	0.130457	0.261389	0.421546	0.695896	0.907821	0.702128	0.717868
7	0.0439504	0.125998	0.226667	0.328865	0.452528	0.468702	0.428051	0.421739		7	0.0217462	0.0958354	0.235997	0.443794	0.632463	0.924581	1	0.76489
8	0.0315409	0.109198	0.20127	0.319035	0.387176	0.432061	0.48816	0.469565		8	0.0120091	0.0707476	0.172517	0.366511	0.617537	0.910615	0.914894	0.802508
9	0.020941	0.099118	0.208254	0.280608	0.374846	0.456489	0.480874	0.5		9	0.00616683	0.0476668	0.142644	0.283372	0.591418	0.863128	0.942249	0.978056
10	0.0118925	0.0776985	0.146032	0.211796	0.390875	0.444275	0.446266	0.452174		10	0.00129828	0.0336177	0.117252	0.28103	0.5	0.826816	0.987842	1
11	0.00827301	0.0583788	0.152381	0.244862	0.350185	0.430534	0.484517	0.519565		11	0.00129828	0.018565	0.081404	0.221311	0.468284	0.812849	0.823708	0.909091
12	0.00775595	0.0470391	0.125714	0.233244	0.313194	0.438168	0.486339	0.552174		12	0	0.0155544	0.0589993	0.181499	0.414179	0.698324	0.893617	0.899686
13	0.00258531	0.0424192	0.125079	0.216264	0.334155	0.422901	0.51184	0.523913		13	0	0.00903161	0.0440627	0.111241	0.354478	0.611732	0.759878	0.899686
14	0.00129266	0.0298194	0.0863492	0.189455	0.282367	0.40916	0.520947	0.56087		14	0	0.00551932	0.0283794	0.105386	0.242537	0.620112	0.705167	0.699059
15	0.00129266	0.0293994	0.0749206	0.193923	0.25894	0.380153	0.418944	0.543478		15	0	0.00150527	0.0224048	0.0725995	0.182836	0.463687	0.674772	0.855799
16	0	0.0180596	0.0723809	0.116175	0.262639	0.358779	0.453552	0.56087		16	0	0.000501756	0.0104556	0.058548	0.166045	0.335195	0.598784	0.680251
17	0	0.0117598	0.0526984	0.141198	0.241677	0.291603	0.415301	0.515217		17	0	0	0.00597461	0.0421546	0.134328	0.326816	0.468085	0.645768
18	0	0.00965981	0.0463492	0.126005	0.219482	0.312977	0.43898	0.515217		18	0	0	0.00224048	0.0245902	0.0914179	0.23743	0.401216	0.526646
19	0	0.00293994	0.0431746	0.112601	0.207152	0.314504	0.382514	0.545652		19	0	0	0.00149365	0.00819672	0.0671642	0.198324	0.306991	0.492163
20	0	0.000839983	0.0260317	0.080429	0.217016	0.31145	0.411658	0.476087		20	0	0	0.00149365	0.0105386	0.0335821	0.139665	0.279635	0.413793
21	0	0.00125997	0.0266667	0.0616622	0.165228	0.259542	0.380692	0.508696		21	0	0	0	0.00468384	0.0354478	0.0977654	0.209726	0.319749
22	0	0.00125997	0.0107937	0.0563003	0.131936	0.239695	0.349727	0.491304		22	0	0	0	0.00117096	0.0261194	0.0726257	0.118541	0.200627
23	0	0	0.00761905	0.0464701	0.107275	0.247328	0.333333	0.471739		23	0	0	0	0.00117096	0.0130597	0.0502793	0.12158	0.181818
24	0	0.000419992	0.00634921	0.0357462	0.0838471	0.198473	0.285975	0.426087		24	0	0	0	0	0	0.0391061	0.0668693	0.159875
25	0	0	0.00380952	0.0223414	0.081381	0.146565	0.271402	0.382609		25	0	0	0	0	0.00186567	0.0167598	0.0638298	0.112853
26	0	0	0.00190476	0.0169795	0.0604192	0.108397	0.198543	0.365217		26	0	0	0	0	0	0.0027933	0.0395137	0.0846395
27	0	0	0.00126984	0.0134048	0.0517879	0.122137	0.225865	0.293478		27	0	0	0	0	0	0	0.00607903	0.0407523
28	0	0	0.00126984	0.0116175	0.0567201	0.0931298	0.173042	0.273913		28	0	0	0	0	0	0	0.00607903	0.0219436
29	0	0	0.00126984	0.00714924	0.0320592	0.0763359	0.178506	0.286957		29	0	0	0	0	0	0	0	0.015674
30	0	0	0	0.00357462	0.0135635	0.0793893	0.143898	0.258696		30	0	0	0	0	0	0	0.00303951	0.00940439
31	0	0	0	0.00357462	0.0123305	0.0335878	0.103825	0.184783		31	0	0	0	0	0	0	0	0
32	0	0	0	0.00178731	0.00616523	0.0519084	0.0765027	0.176087		32	0	0	0	0	0	0	0	0
33	0	0	0	0.000893655	0.0110974	0.0244275	0.0856102	0.136957		33	0	0	0	0	0	0	0	0
34	0	0	0	0.000893655	0.00616523	0.0198473	0.0437159	0.130435		34	0	0	0	0	0	0	0	0
35	0	0	0	0	0.00493218	0.021374	0.0491803	0.0891304		35	0	0	0	0	0	0	0	0
36	0	0	0	0	0.00369914	0.010687	0.0473588	0.073913		36	0	0	0	0	0	0	0	0
37	0	0	0	0	0.00123305	0.00763359	0.0255009	0.076087		37	0	0	0	0	0	0	0	0
38	0	0	0	0	0.00123305	0.00610687	0.0182149	0.0586957		38	0	0	0	0	0	0	0	0
39	0	0	0	0	0	0.00152672	0.0182149	0.0347826		39	0	0	0	0	0	0	0	0
40	0	0	0	0	0	0.00305344	0.010929	0.0347826		40	0	0	0	0	0	0	0	0
41	0	0	0	0	0	0	0.00546448	0.023913		41	0	0	0	0	0	0	0	0
42	0	0	0	0	0	0	0	0.0173913		42	0	0	0	0	0	0	0	0
43	0	0	0	0	0	0	0.00364299	0.0108696		43	0	0	0	0	0	0	0	0
44	0	0	0	0	0	0	0	0.00217391		44	0	0	0	0	0	0	0	0
45	0	0	0	0	0	0	0	0.00217391		45	0	0	0	0	0	0	0	0
46	0	0	0	0	0	0	0	0.00217391		46	0	0	0	0	0	0	0	0
